# Supplementary material for: P300 Interacted With N-Myc and Regulated Its Protein Stability via Altering Its Post-Translational Modifications in Neuroblastoma
Source: Mol Cell Proteomics. 2023 Jan 26;22(3):100504. doi: 10.1016/j.mcpro.2023.100504 (PMC9984901; doi:10.1016/j.mcpro.2023.100504)
Supplement: Supplementary Table 2 [file mmc2.xlsx]

## Sheet: Known PTMs of Nmyc
Location	PTM	Residue	Source (s)
3	Phosphorylation	S	iPTMnet
5	Phosphorylation	S	iPTMnet
6	Phosphorylation	T	iPTMnet
7	Phosphorylation	S	iPTMnet
8	Phosphorylation	T	iPTMnet
15	Ubiquitination	K	BioGRID
51	Ubiquitination	K	BioGRID
52	Ubiquitination	K	BioGRID, iPTMnet
58	Phosphorylation	T	PhosphoSitePlus, iPTMnet
62	Phosphorylation	S	PhosphoSitePlus, BioGRID, iPTMnet
64	Phosphorylation	S	PhosphoSitePlus, iPTMnet
65	Methylation	R	PhosphoSitePlus, iPTMnet
110	Ubiquitination	K	BioGRID
133	Acetylation	K	PhosphoSitePlus, iPTMnet
156	Phosphorylation	S	PhosphoSitePlus, BioGRID, iPTMnet
238	Dimethylation	R	PhosphoSitePlus, iPTMnet
242	Dimethylation	R	PhosphoSitePlus, iPTMnet
261	Phosphorylation	S	PhosphoSitePlus, iPTMnet
263	Phosphorylation	S	PhosphoSitePlus, iPTMnet
321	Ubiquitination	K	PhosphoSitePlus, BioGRID, iPTMnet
355	Phosphorylation	S	PhosphoSitePlus, iPTMnet
