# Supplementary material for: P300 Interacted With N-Myc and Regulated Its Protein Stability via Altering Its Post-Translational Modifications in Neuroblastoma
Source: Mol Cell Proteomics. 2023 Jan 26;22(3):100504. doi: 10.1016/j.mcpro.2023.100504 (PMC9984901; doi:10.1016/j.mcpro.2023.100504)
Supplement: Supplementary Table 6 [file mmc6.xlsx]

## Sheet: Sheet1
Nmyc interacting proteins	Source (s)
AURKA	STRING, BioGRID
CDKN2A	STRING, BioGRID
EZH2	STRING, BioGRID
SIRT1	STRING, BioGRID
BMI1	BioGRID
BRCA1	BioGRID
CDKN1A	BioGRID
CLU	BioGRID
CSNK1E	BioGRID
CSNK2A1	BioGRID
DNMT1	BioGRID
DNMT3A	BioGRID
DOT1L	BioGRID
E2F2	BioGRID
EP400	BioGRID
FBXW7	BioGRID
FOXR1	BioGRID
GLS2	BioGRID
GRK5	BioGRID
GRSF1	BioGRID
H1F0	BioGRID
HDAC1	BioGRID
HDAC2	BioGRID
HDAC5	BioGRID
HDAC9	BioGRID
HOXA13	BioGRID
HUWE1	BioGRID
INSM1	BioGRID
KDM1A	BioGRID
KDM5B	BioGRID
KMT2A	BioGRID
LRPPRC	BioGRID
MAX	BioGRID
MCM8	BioGRID
MXI1	BioGRID
MYC	BioGRID
NCL	BioGRID
NEDD4	BioGRID
NME2	BioGRID
NMI	BioGRID
NONO	BioGRID
ODC1	BioGRID
PRMT1	BioGRID
RAB5C	BioGRID
RB1	BioGRID
RING1	BioGRID
RNF2	BioGRID
RUNX3	BioGRID
SAP18	BioGRID
SETD2	BioGRID
SKP2	BioGRID
SMARCD3	BioGRID
SP1	BioGRID
TP73	BioGRID
TRIM32	BioGRID
TRRAP	BioGRID
UBC	BioGRID
USP11	BioGRID
USP7	BioGRID
WDR5	BioGRID
YBX1	BioGRID
YEATS4	BioGRID
ZBTB17	BioGRID
ALK	STRING
LIN28B	STRING
MDM2	STRING
NDRG1	STRING
SHH	STRING
TP53	STRING
