# Supplementary material for: P300 Interacted With N-Myc and Regulated Its Protein Stability via Altering Its Post-Translational Modifications in Neuroblastoma
Source: Mol Cell Proteomics. 2023 Jan 26;22(3):100504. doi: 10.1016/j.mcpro.2023.100504 (PMC9984901; doi:10.1016/j.mcpro.2023.100504)
Supplement: Supplementary Table 7 [file mmc7.xlsx]

## Sheet: Sheet1
ONTOLOGY	ID	Description	GeneRatio	BgRatio	pvalue	p.adjust	qvalue	geneID	Count
BP	GO:0051052	regulation of DNA metabolic process	18/106	472/18800	1.43593e-10	2.47411e-07	2.0496e-07	TRRAP/EP400/POGZ/DMAP1/PTGES3/TP53/MCRS1/RFC2/RFC3/RFC5/RAD50/SMC3/UBR5/ACTL6A/TRIM28/PCNA/NAT10/USP7	18
BP	GO:0010498	proteasomal protein catabolic process	16/106	496/18800	1.79801e-08	4.24814e-06	3.51925e-06	PSMA1/PSMC2/PSMC1/HUWE1/PSMA7/PSMC3/PSMD2/CUL1/PSMC6/UCHL1/GSK3B/CCDC47/BAG2/AURKA/PSMA6/USP7	16
BP	GO:0016570	histone modification	15/106	494/18800	1.14999e-07	1.39551e-05	1.15607e-05	HCFC1/TRRAP/EP400/HUWE1/DMAP1/TP53/GTF3C4/MCRS1/WDR5/CDC73/AKAP8L/UBR5/ACTL6A/AURKA/USP7	15
BP	GO:0051054	positive regulation of DNA metabolic process	13/106	263/18800	2.92602e-09	1.68051e-06	1.39217e-06	TRRAP/EP400/POGZ/DMAP1/PTGES3/RFC2/RFC3/RFC5/RAD50/ACTL6A/TRIM28/PCNA/USP7	13
BP	GO:0006260	DNA replication	13/106	280/18800	6.21942e-09	2.67902e-06	2.21935e-06	NFIC/SSRP1/RFC1/TP53/MCRS1/RFC2/RFC3/RFC5/MCM7/SMC3/ACTL6A/RPA1/PCNA	13
BP	GO:0043161	proteasome-mediated ubiquitin-dependent protein catabolic process	12/106	414/18800	3.77633e-06	0.000209891	0.000173878	PSMC2/PSMC1/HUWE1/PSMC3/PSMD2/CUL1/PSMC6/UCHL1/GSK3B/CCDC47/AURKA/USP7	12
BP	GO:0006006	glucose metabolic process	11/106	201/18800	1.81923e-08	4.24814e-06	3.51925e-06	SLC25A12/SLC25A10/PCK2/GSK3B/RANBP2/TP53/WDR5/SLC25A1/SLC25A13/PFKP/USP7	11
BP	GO:0019318	hexose metabolic process	11/106	242/18800	1.21489e-07	1.39551e-05	1.15607e-05	SLC25A12/SLC25A10/PCK2/GSK3B/RANBP2/TP53/WDR5/SLC25A1/SLC25A13/PFKP/USP7	11
BP	GO:0005996	monosaccharide metabolic process	11/106	261/18800	2.59746e-07	2.48635e-05	2.05974e-05	SLC25A12/SLC25A10/PCK2/GSK3B/RANBP2/TP53/WDR5/SLC25A1/SLC25A13/PFKP/USP7	11
BP	GO:0006310	DNA recombination	11/106	324/18800	2.17857e-06	0.00013406	0.000111058	TRRAP/EP400/POGZ/DMAP1/TOP2A/HMGB3/MCRS1/MCM7/RAD50/ACTL6A/RPA1	11
BP	GO:0042176	regulation of protein catabolic process	11/106	395/18800	1.42701e-05	0.000501782	0.000415687	PSMC2/PSMC1/HUWE1/PSMC3/PSMD2/PSMC6/GSK3B/BAG2/AURKA/CSNK2A1/USP7	11
BP	GO:0000280	nuclear division	11/106	446/18800	4.34731e-05	0.0010918	0.000904468	SMC2/RCC1/KIF22/POGZ/CHAMP1/TOP2A/SMC1A/AKAP8L/RAD50/SMC3/AURKA	11
BP	GO:0048285	organelle fission	11/106	493/18800	0.000106359	0.00213088	0.00176527	SMC2/RCC1/KIF22/POGZ/CHAMP1/TOP2A/SMC1A/AKAP8L/RAD50/SMC3/AURKA	11
BP	GO:0071897	DNA biosynthetic process	10/106	194/18800	1.46529e-07	1.57793e-05	1.30719e-05	PTGES3/RFC1/TP53/RFC2/RFC3/RFC5/RAD50/RPA1/PCNA/NAT10	10
BP	GO:0016051	carbohydrate biosynthetic process	10/106	209/18800	2.92731e-07	2.6546e-05	2.19913e-05	SLC25A12/SLC25A10/PTGES3/PCK2/GSK3B/RANBP2/WDR5/SLC25A1/SLC25A13/USP7	10
BP	GO:0006473	protein acetylation	10/106	216/18800	3.9673e-07	3.41783e-05	2.8314e-05	HCFC1/TRRAP/EP400/DMAP1/GSK3B/GTF3C4/MCRS1/WDR5/ACTL6A/NAT10	10
BP	GO:0043543	protein acylation	10/106	258/18800	1.99645e-06	0.000127403	0.000105543	HCFC1/TRRAP/EP400/DMAP1/GSK3B/GTF3C4/MCRS1/WDR5/ACTL6A/NAT10	10
BP	GO:0006302	double-strand break repair	10/106	273/18800	3.30812e-06	0.000189996	0.000157397	TRRAP/EP400/POGZ/DMAP1/TP53/MCM7/RAD50/UBR5/ACTL6A/RPA1	10
BP	GO:0007059	chromosome segregation	10/106	348/18800	2.73937e-05	0.00082636	0.000684573	SMC2/RCC1/KIF22/POGZ/CHAMP1/TOP2A/SMC1A/AKAP8L/SMC3/CSNK2A1	10
BP	GO:0018205	peptidyl-lysine modification	10/106	392/18800	7.44833e-05	0.00164532	0.00136301	HCFC1/TRRAP/EP400/DMAP1/RANBP2/GTF3C4/MCRS1/WDR5/ACTL6A/TRIM28	10
BP	GO:1903050	regulation of proteolysis involved in cellular protein catabolic process	9/106	223/18800	4.79535e-06	0.000243011	0.000201316	PSMC2/PSMC1/PSMC3/PSMC6/GSK3B/BAG2/AURKA/CSNK2A1/USP7	9
BP	GO:0045732	positive regulation of protein catabolic process	9/106	233/18800	6.8416e-06	0.000302258	0.000250397	PSMC2/PSMC1/HUWE1/PSMC3/PSMC6/GSK3B/BAG2/AURKA/CSNK2A1	9
BP	GO:2001020	regulation of response to DNA damage stimulus	9/106	246/18800	1.05861e-05	0.000405329	0.000335783	TRRAP/EP400/POGZ/DMAP1/TP53/UBR5/ACTL6A/TRIM28/PCNA	9
BP	GO:1903362	regulation of cellular protein catabolic process	9/106	258/18800	1.54767e-05	0.000533325	0.000441818	PSMC2/PSMC1/PSMC3/PSMC6/GSK3B/BAG2/AURKA/CSNK2A1/USP7	9
BP	GO:0140014	mitotic nuclear division	9/106	293/18800	4.20346e-05	0.00108098	0.000895504	SMC2/RCC1/KIF22/POGZ/CHAMP1/SMC1A/AKAP8L/SMC3/AURKA	9
BP	GO:0048511	rhythmic process	9/106	297/18800	4.6694e-05	0.00112177	0.000929301	HUWE1/NAMPT/TOP2A/GSK3B/TP53/CSNK2A1/CBX3/PCNA/USP7	9
BP	GO:0009117	nucleotide metabolic process	9/106	487/18800	0.00173777	0.021713	0.0179875	SLC25A12/NAMPT/ACSL3/PRPS1/HSD17B12/CNP/SLC25A1/SLC25A13/PFKP	9
BP	GO:0006091	generation of precursor metabolites and energy	9/106	494/18800	0.00191492	0.0225987	0.0187212	SLC25A12/PTGES3/NDUFS2/GSK3B/TP53/SLC25A13/PFKP/SDHB/SLC25A22	9
BP	GO:0006753	nucleoside phosphate metabolic process	9/106	495/18800	0.00194136	0.0227549	0.0188506	SLC25A12/NAMPT/ACSL3/PRPS1/HSD17B12/CNP/SLC25A1/SLC25A13/PFKP	9
BP	GO:0006094	gluconeogenesis	8/106	79/18800	1.46403e-08	4.24814e-06	3.51925e-06	SLC25A12/SLC25A10/PCK2/RANBP2/WDR5/SLC25A1/SLC25A13/USP7	8
BP	GO:0019319	hexose biosynthetic process	8/106	82/18800	1.97244e-08	4.24814e-06	3.51925e-06	SLC25A12/SLC25A10/PCK2/RANBP2/WDR5/SLC25A1/SLC25A13/USP7	8
BP	GO:0046364	monosaccharide biosynthetic process	8/106	86/18800	2.8824e-08	5.35716e-06	4.43798e-06	SLC25A12/SLC25A10/PCK2/RANBP2/WDR5/SLC25A1/SLC25A13/USP7	8
BP	GO:0032392	DNA geometric change	8/106	96/18800	6.87659e-08	9.87364e-06	8.17952e-06	TOP2A/HMGB3/RFC2/RFC3/RFC5/MCM7/RAD50/RPA1	8
BP	GO:0071103	DNA conformation change	8/106	103/18800	1.1936e-07	1.39551e-05	1.15607e-05	TOP2A/HMGB3/RFC2/RFC3/RFC5/MCM7/RAD50/RPA1	8
BP	GO:0006275	regulation of DNA replication	8/106	131/18800	7.62604e-07	5.47486e-05	4.53549e-05	TP53/MCRS1/RFC2/RFC3/RFC5/SMC3/ACTL6A/PCNA	8
BP	GO:0006282	regulation of DNA repair	8/106	152/18800	2.34359e-06	0.000139241	0.00011535	TRRAP/EP400/POGZ/DMAP1/UBR5/ACTL6A/TRIM28/PCNA	8
BP	GO:0016573	histone acetylation	8/106	167/18800	4.72153e-06	0.000243011	0.000201316	HCFC1/TRRAP/EP400/DMAP1/GTF3C4/MCRS1/WDR5/ACTL6A	8
BP	GO:0018393	internal peptidyl-lysine acetylation	8/106	173/18800	6.12695e-06	0.000285317	0.000236362	HCFC1/TRRAP/EP400/DMAP1/GTF3C4/MCRS1/WDR5/ACTL6A	8
BP	GO:0006475	internal protein amino acid acetylation	8/106	175/18800	6.66778e-06	0.000302258	0.000250397	HCFC1/TRRAP/EP400/DMAP1/GTF3C4/MCRS1/WDR5/ACTL6A	8
BP	GO:0018394	peptidyl-lysine acetylation	8/106	184/18800	9.62947e-06	0.000392303	0.000324992	HCFC1/TRRAP/EP400/DMAP1/GTF3C4/MCRS1/WDR5/ACTL6A	8
BP	GO:0006399	tRNA metabolic process	8/106	185/18800	1.00182e-05	0.000392303	0.000324992	TARS2/GTF3C4/GTF3C2/GTF3C5/GTF3C1/FARSB/NAT10/GTF3C3	8
BP	GO:0061136	regulation of proteasomal protein catabolic process	8/106	190/18800	1.21663e-05	0.000436721	0.000361788	PSMC2/PSMC1/PSMC3/PSMC6/GSK3B/BAG2/AURKA/USP7	8
BP	GO:0000819	sister chromatid segregation	8/106	205/18800	2.1076e-05	0.00068517	0.000567609	SMC2/KIF22/POGZ/CHAMP1/TOP2A/SMC1A/AKAP8L/SMC3	8
BP	GO:0033044	regulation of chromosome organization	8/106	212/18800	2.68147e-05	0.00082636	0.000684573	SMC2/TOP2A/MCRS1/RAD50/ACTL6A/TRIM28/NAT10/USP7	8
BP	GO:0016072	rRNA metabolic process	8/106	264/18800	0.000125183	0.00245102	0.00203047	POLR1E/TP53/GTF3C4/GTF3C2/GTF3C5/GTF3C1/NAT10/GTF3C3	8
BP	GO:0044262	cellular carbohydrate metabolic process	8/106	287/18800	0.000221484	0.00401703	0.00332779	SLC25A12/PTGES3/PCK2/GSK3B/RANBP2/TP53/WDR5/USP7	8
BP	GO:0098813	nuclear chromosome segregation	8/106	287/18800	0.000221484	0.00401703	0.00332779	SMC2/KIF22/POGZ/CHAMP1/TOP2A/SMC1A/AKAP8L/SMC3	8
BP	GO:0015980	energy derivation by oxidation of organic compounds	8/106	321/18800	0.000468461	0.00776114	0.00642949	SLC25A12/PTGES3/NDUFS2/GSK3B/TP53/SLC25A13/SDHB/SLC25A22	8
BP	GO:0072594	establishment of protein localization to organelle	8/106	431/18800	0.00304836	0.0316405	0.0262116	HUWE1/DMAP1/SRPRB/RANBP2/SAMM50/TP53/UBR5/TRIM28	8
BP	GO:1903829	positive regulation of protein localization	8/106	446/18800	0.00374913	0.0377763	0.0312947	HUWE1/DMAP1/ACSL3/PCK2/GSK3B/MCRS1/UBR5/TRIM28	8
BP	GO:0022411	cellular component disassembly	8/106	460/18800	0.00451035	0.0433137	0.0358819	HUWE1/TOP2A/SSRP1/GSK3B/TP53/SMARCE1/AKAP8L/ATP2A2	8
BP	GO:0009303	rRNA transcription	7/106	34/18800	7.03498e-10	6.06063e-07	5.02075e-07	POLR1E/TP53/GTF3C4/GTF3C2/GTF3C5/GTF3C1/GTF3C3	7
BP	GO:0098781	ncRNA transcription	7/106	57/18800	3.1092e-08	5.35716e-06	4.43798e-06	POLR1E/TP53/GTF3C4/GTF3C2/GTF3C5/GTF3C1/GTF3C3	7
BP	GO:0043967	histone H4 acetylation	7/106	73/18800	1.77981e-07	1.80389e-05	1.49438e-05	HCFC1/TRRAP/EP400/DMAP1/MCRS1/WDR5/ACTL6A	7
BP	GO:0032508	DNA duplex unwinding	7/106	90/18800	7.54612e-07	5.47486e-05	4.53549e-05	TOP2A/RFC2/RFC3/RFC5/MCM7/RAD50/RPA1	7
BP	GO:0045739	positive regulation of DNA repair	7/106	94/18800	1.01494e-06	6.99499e-05	5.79479e-05	TRRAP/EP400/POGZ/DMAP1/ACTL6A/TRIM28/PCNA	7
BP	GO:1901800	positive regulation of proteasomal protein catabolic process	7/106	116/18800	4.17778e-06	0.000224947	0.000186351	PSMC2/PSMC1/PSMC3/PSMC6/GSK3B/BAG2/AURKA	7
BP	GO:2000278	regulation of DNA biosynthetic process	7/106	119/18800	4.95026e-06	0.000243694	0.000201881	PTGES3/TP53/RFC2/RFC3/RFC5/PCNA/NAT10	7
BP	GO:2001022	positive regulation of response to DNA damage stimulus	7/106	129/18800	8.43512e-06	0.000354481	0.000293659	TRRAP/EP400/POGZ/DMAP1/ACTL6A/TRIM28/PCNA	7
BP	GO:0000723	telomere maintenance	7/106	132/18800	9.8095e-06	0.000392303	0.000324992	PTGES3/RFC1/RAD50/RPA1/PCNA/NAT10/USP7	7
BP	GO:1903052	positive regulation of proteolysis involved in cellular protein catabolic process	7/106	134/18800	1.08251e-05	0.00040547	0.0003359	PSMC2/PSMC1/PSMC3/PSMC6/GSK3B/BAG2/AURKA	7
BP	GO:1903364	positive regulation of cellular protein catabolic process	7/106	157/18800	3.02223e-05	0.000871039	0.000721586	PSMC2/PSMC1/PSMC3/PSMC6/GSK3B/BAG2/AURKA	7
BP	GO:0006261	DNA-templated DNA replication	7/106	159/18800	3.27769e-05	0.000925812	0.000766962	RFC1/RFC2/RFC3/RFC5/MCM7/RPA1/PCNA	7
BP	GO:0000724	double-strand break repair via homologous recombination	7/106	162/18800	3.69398e-05	0.000983882	0.000815068	TRRAP/EP400/POGZ/DMAP1/MCM7/ACTL6A/RPA1	7
BP	GO:0032200	telomere organization	7/106	162/18800	3.69398e-05	0.000983882	0.000815068	PTGES3/RFC1/RAD50/RPA1/PCNA/NAT10/USP7	7
BP	GO:0000725	recombinational repair	7/106	164/18800	3.99493e-05	0.00104292	0.000863975	TRRAP/EP400/POGZ/DMAP1/MCM7/ACTL6A/RPA1	7
BP	GO:0000070	mitotic sister chromatid segregation	7/106	171/18800	5.21122e-05	0.00122245	0.0010127	SMC2/KIF22/POGZ/CHAMP1/SMC1A/AKAP8L/SMC3	7
BP	GO:0006839	mitochondrial transport	7/106	182/18800	7.72365e-05	0.00166348	0.00137806	SLC25A10/HUWE1/CNP/GSK3B/SAMM50/TP53/SLC25A13	7
BP	GO:0006457	protein folding	7/106	212/18800	0.00019912	0.00377016	0.00312328	HSPH1/PTGES3/RANBP2/CCDC47/DNAJA2/BAG2/CSNK2A1	7
BP	GO:0071824	protein-DNA complex subunit organization	7/106	237/18800	0.000391605	0.00674735	0.00558964	POGZ/DMAP1/POLR1E/SSRP1/PSMC6/TP53/SMARCE1	7
BP	GO:0009165	nucleotide biosynthetic process	7/106	255/18800	0.000605825	0.00948942	0.00786123	SLC25A12/NAMPT/ACSL3/PRPS1/HSD17B12/SLC25A1/SLC25A13	7
BP	GO:1901293	nucleoside phosphate biosynthetic process	7/106	257/18800	0.000634459	0.00984841	0.00815863	SLC25A12/NAMPT/ACSL3/PRPS1/HSD17B12/SLC25A1/SLC25A13	7
BP	GO:0006338	chromatin remodeling	7/106	266/18800	0.000776914	0.0116402	0.00964298	HCFC1/DMAP1/SSRP1/MCRS1/SMARCE1/ACTL6A/CBX3	7
BP	GO:0051321	meiotic cell cycle	7/106	266/18800	0.000776914	0.0116402	0.00964298	SMC2/TOP2A/SMC1A/RAD50/SMC3/AURKA/RPA1	7
BP	GO:0051222	positive regulation of protein transport	7/106	293/18800	0.001361	0.0187853	0.0155621	HUWE1/DMAP1/ACSL3/PCK2/GSK3B/UBR5/TRIM28	7
BP	GO:0034504	protein localization to nucleus	7/106	294/18800	0.00138784	0.0188287	0.0155981	DMAP1/GSK3B/RANBP2/TP53/MCRS1/UBR5/TRIM28	7
BP	GO:0031647	regulation of protein stability	7/106	300/18800	0.00155768	0.0203325	0.0168438	HCFC1/PTGES3/TP53/CDC73/BAG2/AURKA/USP7	7
BP	GO:0006913	nucleocytoplasmic transport	7/106	308/18800	0.00180891	0.0219895	0.0182165	DMAP1/GSK3B/RANBP2/TP53/AKAP8L/UBR5/TRIM28	7
BP	GO:0051169	nuclear transport	7/106	308/18800	0.00180891	0.0219895	0.0182165	DMAP1/GSK3B/RANBP2/TP53/AKAP8L/UBR5/TRIM28	7
BP	GO:1904951	positive regulation of establishment of protein localization	7/106	309/18800	0.0018424	0.0220449	0.0182624	HUWE1/DMAP1/ACSL3/PCK2/GSK3B/UBR5/TRIM28	7
BP	GO:0015849	organic acid transport	7/106	318/18800	0.00216605	0.0242344	0.0200763	SLC25A12/SLC25A10/ACSL3/SLC27A4/SLC25A1/SLC25A13/SLC25A22	7
BP	GO:0032386	regulation of intracellular transport	7/106	332/18800	0.00275505	0.0296444	0.024558	HUWE1/DMAP1/GSK3B/AKAP8L/UBR5/TRIM28/USP7	7
BP	GO:0062012	regulation of small molecule metabolic process	7/106	342/18800	0.00324607	0.0334909	0.0277445	SLC25A12/GSK3B/RANBP2/SLC27A4/TP53/WDR5/USP7	7
BP	GO:0045862	positive regulation of proteolysis	7/106	369/18800	0.00490825	0.0451584	0.0374101	PSMC2/PSMC1/PSMC3/PSMC6/GSK3B/BAG2/AURKA	7
BP	GO:0006163	purine nucleotide metabolic process	7/106	394/18800	0.00695706	0.0583046	0.0483007	SLC25A12/ACSL3/PRPS1/HSD17B12/SLC25A1/SLC25A13/PFKP	7
BP	GO:0019693	ribose phosphate metabolic process	7/106	394/18800	0.00695706	0.0583046	0.0483007	SLC25A12/ACSL3/PRPS1/HSD17B12/SLC25A1/SLC25A13/PFKP	7
BP	GO:0072521	purine-containing compound metabolic process	7/106	416/18800	0.00923538	0.0726601	0.0601931	SLC25A12/ACSL3/PRPS1/HSD17B12/SLC25A1/SLC25A13/PFKP	7
BP	GO:0016032	viral process	7/106	418/18800	0.00946673	0.0731443	0.0605942	HCFC1/RCC1/PSMC3/TOP2A/GSK3B/TP53/TRIM28	7
BP	GO:0031331	positive regulation of cellular catabolic process	7/106	449/18800	0.0136203	0.0981917	0.081344	PSMC2/PSMC1/PSMC3/PSMC6/GSK3B/BAG2/AURKA	7
BP	GO:0022616	DNA strand elongation	6/106	37/18800	5.61789e-08	8.79966e-06	7.28982e-06	MCRS1/RFC3/MCM7/RAD50/ACTL6A/PCNA	6
BP	GO:2000779	regulation of double-strand break repair	6/106	110/18800	3.71168e-05	0.000983882	0.000815068	TRRAP/EP400/POGZ/DMAP1/UBR5/ACTL6A	6
BP	GO:0007006	mitochondrial membrane organization	6/106	117/18800	5.25021e-05	0.00122245	0.0010127	CNP/GSK3B/SAMM50/TP53/DNAJC11/CHCHD3	6
BP	GO:0010906	regulation of glucose metabolic process	6/106	123/18800	6.94156e-05	0.00155329	0.00128677	SLC25A12/GSK3B/RANBP2/TP53/WDR5/USP7	6
BP	GO:0000018	regulation of DNA recombination	6/106	131/18800	9.84485e-05	0.00199561	0.0016532	TRRAP/EP400/POGZ/DMAP1/RAD50/ACTL6A	6
BP	GO:0006352	DNA-templated transcription, initiation	6/106	134/18800	0.000111543	0.00220906	0.00183003	POLR1E/PSMC6/TP53/GTF3C4/GTF3C5/GTF3C1	6
BP	GO:0010675	regulation of cellular carbohydrate metabolic process	6/106	150/18800	0.000206615	0.00386954	0.00320561	SLC25A12/GSK3B/RANBP2/TP53/WDR5/USP7	6
BP	GO:0031056	regulation of histone modification	6/106	176/18800	0.000486522	0.00798359	0.00661377	HCFC1/TP53/MCRS1/WDR5/AKAP8L/UBR5	6
BP	GO:0006109	regulation of carbohydrate metabolic process	6/106	183/18800	0.000597615	0.00944671	0.00782584	SLC25A12/GSK3B/RANBP2/TP53/WDR5/USP7	6
BP	GO:0046390	ribose phosphate biosynthetic process	6/106	191/18800	0.000747692	0.0115024	0.00952885	SLC25A12/ACSL3/PRPS1/HSD17B12/SLC25A1/SLC25A13	6
BP	GO:0006164	purine nucleotide biosynthetic process	6/106	192/18800	0.000768329	0.0116402	0.00964298	SLC25A12/ACSL3/PRPS1/HSD17B12/SLC25A1/SLC25A13	6
BP	GO:0072522	purine-containing compound biosynthetic process	6/106	202/18800	0.000999842	0.0146021	0.0120967	SLC25A12/ACSL3/PRPS1/HSD17B12/SLC25A1/SLC25A13	6
BP	GO:0007623	circadian rhythm	6/106	205/18800	0.0010788	0.0156199	0.0129399	HUWE1/NAMPT/TOP2A/GSK3B/TP53/USP7	6
BP	GO:0017038	protein import	6/106	210/18800	0.00122095	0.0175308	0.0145229	DMAP1/RANBP2/SAMM50/TP53/UBR5/TRIM28	6
BP	GO:0034976	response to endoplasmic reticulum stress	6/106	257/18800	0.0033631	0.0342877	0.0284046	PSMC6/GSK3B/TMEM33/TP53/CCDC47/ATP2A2	6
BP	GO:0046942	carboxylic acid transport	6/106	279/18800	0.00501005	0.0451584	0.0374101	SLC25A12/SLC25A10/SLC27A4/SLC25A1/SLC25A13/SLC25A22	6
BP	GO:1905168	positive regulation of double-strand break repair via homologous recombination	5/106	37/18800	1.95659e-06	0.000127403	0.000105543	TRRAP/EP400/POGZ/DMAP1/ACTL6A	5
BP	GO:0006984	ER-nucleus signaling pathway	5/106	45/18800	5.2912e-06	0.000253243	0.000209792	GSK3B/TMEM33/TP53/CCDC47/ATP2A2	5
BP	GO:0006383	transcription by RNA polymerase III	5/106	53/18800	1.19913e-05	0.000436721	0.000361788	GTF3C4/GTF3C2/GTF3C5/GTF3C1/GTF3C3	5
BP	GO:2000781	positive regulation of double-strand break repair	5/106	64/18800	3.03322e-05	0.000871039	0.000721586	TRRAP/EP400/POGZ/DMAP1/ACTL6A	5
BP	GO:0007004	telomere maintenance via telomerase	5/106	69/18800	4.37226e-05	0.0010918	0.000904468	PTGES3/RFC1/RAD50/RPA1/NAT10	5
BP	GO:0010569	regulation of double-strand break repair via homologous recombination	5/106	70/18800	4.68762e-05	0.00112177	0.000929301	TRRAP/EP400/POGZ/DMAP1/ACTL6A	5
BP	GO:0045911	positive regulation of DNA recombination	5/106	70/18800	4.68762e-05	0.00112177	0.000929301	TRRAP/EP400/POGZ/DMAP1/ACTL6A	5
BP	GO:2000573	positive regulation of DNA biosynthetic process	5/106	73/18800	5.74017e-05	0.00131871	0.00109245	PTGES3/RFC2/RFC3/RFC5/PCNA	5
BP	GO:0006278	RNA-templated DNA biosynthetic process	5/106	75/18800	6.53726e-05	0.00148207	0.00122777	PTGES3/RFC1/RAD50/RPA1/NAT10	5
BP	GO:0010833	telomere maintenance via telomere lengthening	5/106	81/18800	9.44836e-05	0.00193804	0.00160551	PTGES3/RFC1/RAD50/RPA1/NAT10	5
BP	GO:0031058	positive regulation of histone modification	5/106	103/18800	0.000292693	0.00525323	0.00435188	HCFC1/TP53/MCRS1/WDR5/AKAP8L	5
BP	GO:0046822	regulation of nucleocytoplasmic transport	5/106	104/18800	0.000306111	0.00543741	0.00450446	DMAP1/GSK3B/AKAP8L/UBR5/TRIM28	5
BP	GO:0022904	respiratory electron transport chain	5/106	113/18800	0.000448896	0.00758283	0.00628177	SLC25A12/NDUFS2/SLC25A13/SDHB/SLC25A22	5
BP	GO:1900180	regulation of protein localization to nucleus	5/106	132/18800	0.000909198	0.0135047	0.0111876	DMAP1/GSK3B/MCRS1/UBR5/TRIM28	5
BP	GO:0010821	regulation of mitochondrion organization	5/106	148/18800	0.00151334	0.0199044	0.0164892	HUWE1/GSK3B/TP53/MTCH2/AURKA	5
BP	GO:0051053	negative regulation of DNA metabolic process	5/106	148/18800	0.00151334	0.0199044	0.0164892	TP53/RAD50/UBR5/TRIM28/NAT10	5
BP	GO:1905039	carboxylic acid transmembrane transport	5/106	152/18800	0.00170193	0.0215961	0.0178906	SLC25A12/SLC25A10/SLC25A1/SLC25A13/SLC25A22	5
BP	GO:1903825	organic acid transmembrane transport	5/106	153/18800	0.00175166	0.021713	0.0179875	SLC25A12/SLC25A10/SLC25A1/SLC25A13/SLC25A22	5
BP	GO:0090316	positive regulation of intracellular protein transport	5/106	156/18800	0.00190725	0.0225987	0.0187212	HUWE1/DMAP1/GSK3B/UBR5/TRIM28	5
BP	GO:0006606	protein import into nucleus	5/106	159/18800	0.00207272	0.0235937	0.0195455	DMAP1/RANBP2/TP53/UBR5/TRIM28	5
BP	GO:0051170	import into nucleus	5/106	163/18800	0.00230938	0.0256713	0.0212666	DMAP1/RANBP2/TP53/UBR5/TRIM28	5
BP	GO:0022900	electron transport chain	5/106	167/18800	0.00256514	0.0281511	0.023321	SLC25A12/NDUFS2/SLC25A13/SDHB/SLC25A22	5
BP	GO:0009152	purine ribonucleotide biosynthetic process	5/106	170/18800	0.00277002	0.0296444	0.024558	SLC25A12/ACSL3/HSD17B12/SLC25A1/SLC25A13	5
BP	GO:0009260	ribonucleotide biosynthetic process	5/106	184/18800	0.00388566	0.0389244	0.0322458	SLC25A12/ACSL3/HSD17B12/SLC25A1/SLC25A13	5
BP	GO:0050821	protein stabilization	5/106	191/18800	0.00455007	0.0433137	0.0358819	HCFC1/PTGES3/TP53/BAG2/USP7	5
BP	GO:0032388	positive regulation of intracellular transport	5/106	198/18800	0.00529176	0.0467575	0.0387349	HUWE1/DMAP1/GSK3B/UBR5/TRIM28	5
BP	GO:0033157	regulation of intracellular protein transport	5/106	224/18800	0.00879926	0.0695465	0.0576137	HUWE1/DMAP1/GSK3B/UBR5/TRIM28	5
BP	GO:0045333	cellular respiration	5/106	231/18800	0.00996598	0.0763173	0.0632228	SLC25A12/NDUFS2/SLC25A13/SDHB/SLC25A22	5
BP	GO:0098656	anion transmembrane transport	5/106	247/18800	0.0130235	0.0946812	0.0784358	SLC25A12/SLC25A10/SLC25A1/SLC25A13/SLC25A22	5
BP	GO:1900262	regulation of DNA-directed DNA polymerase activity	4/106	13/18800	6.56421e-07	5.14097e-05	4.25889e-05	RFC2/RFC3/RFC5/PCNA	4
BP	GO:1900264	positive regulation of DNA-directed DNA polymerase activity	4/106	13/18800	6.56421e-07	5.14097e-05	4.25889e-05	RFC2/RFC3/RFC5/PCNA	4
BP	GO:0043968	histone H2A acetylation	4/106	23/18800	7.78404e-06	0.000335298	0.000277767	TRRAP/EP400/DMAP1/ACTL6A	4
BP	GO:0015740	C4-dicarboxylate transport	4/106	28/18800	1.76125e-05	0.000595026	0.000492932	SLC25A12/SLC25A10/SLC25A13/SLC25A22	4
BP	GO:0019674	NAD metabolic process	4/106	29/18800	2.03421e-05	0.000674027	0.000558378	SLC25A12/PCK2/TP53/PFKP	4
BP	GO:0006734	NADH metabolic process	4/106	30/18800	2.33701e-05	0.000745679	0.000617736	SLC25A12/PCK2/TP53/PFKP	4
BP	GO:0090329	regulation of DNA-templated DNA replication	4/106	52/18800	0.000209896	0.00388872	0.00322149	RFC2/RFC3/RFC5/PCNA	4
BP	GO:0046824	positive regulation of nucleocytoplasmic transport	4/106	60/18800	0.000365229	0.00637166	0.00527841	DMAP1/GSK3B/UBR5/TRIM28	4
BP	GO:0007062	sister chromatid cohesion	4/106	63/18800	0.000440404	0.00751302	0.00622394	KIF22/POGZ/SMC1A/SMC3	4
BP	GO:1900182	positive regulation of protein localization to nucleus	4/106	84/18800	0.0013032	0.018405	0.0152471	DMAP1/MCRS1/UBR5/TRIM28	4
BP	GO:1990542	mitochondrial transmembrane transport	4/106	87/18800	0.00148412	0.0198228	0.0164216	SLC25A12/SLC25A1/SLC25A13/SLC25A22	4
BP	GO:0006835	dicarboxylic acid transport	4/106	91/18800	0.00175164	0.021713	0.0179875	SLC25A12/SLC25A10/SLC25A13/SLC25A22	4
BP	GO:0032091	negative regulation of protein binding	4/106	96/18800	0.00213093	0.0239974	0.0198799	GSK3B/BAG2/ATP2A2/AURKA	4
BP	GO:0043255	regulation of carbohydrate biosynthetic process	4/106	102/18800	0.0026567	0.0288115	0.023868	GSK3B/RANBP2/WDR5/USP7	4
BP	GO:0042752	regulation of circadian rhythm	4/106	117/18800	0.00434642	0.0420724	0.0348536	TOP2A/GSK3B/TP53/USP7	4
BP	GO:0051225	spindle assembly	4/106	121/18800	0.00489612	0.0451584	0.0374101	RCC1/SMC1A/SMC3/AURKA	4
BP	GO:0007052	mitotic spindle organization	4/106	124/18800	0.00533778	0.0469234	0.0388723	RCC1/SMC1A/SMC3/AURKA	4
BP	GO:1902850	microtubule cytoskeleton organization involved in mitosis	4/106	151/18800	0.010554	0.0794087	0.0657838	RCC1/SMC1A/SMC3/AURKA	4
BP	GO:0016579	protein deubiquitination	4/106	156/18800	0.0117853	0.0871502	0.072197	TRRAP/USP11/UCHL1/USP7	4
BP	GO:0015810	aspartate transmembrane transport	3/106	11/18800	2.78171e-05	0.00082636	0.000684573	SLC25A12/SLC25A13/SLC25A22	3
BP	GO:0070778	L-aspartate transmembrane transport	3/106	11/18800	2.78171e-05	0.00082636	0.000684573	SLC25A12/SLC25A13/SLC25A22	3
BP	GO:0006983	ER overload response	3/106	12/18800	3.69373e-05	0.000983882	0.000815068	GSK3B/TP53/CCDC47	3
BP	GO:0006271	DNA strand elongation involved in DNA replication	3/106	15/18800	7.54573e-05	0.00164573	0.00136336	RFC3/MCM7/PCNA	3
BP	GO:0042407	cristae formation	3/106	16/18800	9.24899e-05	0.00192	0.00159057	SAMM50/DNAJC11/CHCHD3	3
BP	GO:0043981	histone H4-K5 acetylation	3/106	16/18800	9.24899e-05	0.00192	0.00159057	HCFC1/MCRS1/WDR5	3
BP	GO:0043982	histone H4-K8 acetylation	3/106	16/18800	9.24899e-05	0.00192	0.00159057	HCFC1/MCRS1/WDR5	3
BP	GO:0006007	glucose catabolic process	3/106	20/18800	0.000185217	0.00354588	0.00293748	SLC25A12/TP53/PFKP	3
BP	GO:0043984	histone H4-K16 acetylation	3/106	20/18800	0.000185217	0.00354588	0.00293748	HCFC1/MCRS1/WDR5	3
BP	GO:0046949	fatty-acyl-CoA biosynthetic process	3/106	25/18800	0.000366102	0.00637166	0.00527841	ACSL3/HSD17B12/SLC25A1	3
BP	GO:0051571	positive regulation of histone H3-K4 methylation	3/106	27/18800	0.000461788	0.00772486	0.00639943	HCFC1/MCRS1/WDR5	3
BP	GO:0007064	mitotic sister chromatid cohesion	3/106	28/18800	0.000515089	0.00829437	0.00687123	POGZ/SMC1A/SMC3	3
BP	GO:0008053	mitochondrial fusion	3/106	28/18800	0.000515089	0.00829437	0.00687123	HUWE1/MTCH2/CHCHD3	3
BP	GO:0015813	L-glutamate transmembrane transport	3/106	29/18800	0.000572175	0.00912831	0.00756208	SLC25A12/SLC25A13/SLC25A22	3
BP	GO:0019320	hexose catabolic process	3/106	35/18800	0.00100003	0.0146021	0.0120967	SLC25A12/TP53/PFKP	3
BP	GO:0035337	fatty-acyl-CoA metabolic process	3/106	38/18800	0.00127325	0.0181307	0.0150199	ACSL3/HSD17B12/SLC25A1	3
BP	GO:0042307	positive regulation of protein import into nucleus	3/106	39/18800	0.00137374	0.0187853	0.0155621	DMAP1/UBR5/TRIM28	3
BP	GO:0046365	monosaccharide catabolic process	3/106	39/18800	0.00137374	0.0187853	0.0155621	SLC25A12/TP53/PFKP	3
BP	GO:0051569	regulation of histone H3-K4 methylation	3/106	39/18800	0.00137374	0.0187853	0.0155621	HCFC1/MCRS1/WDR5	3
BP	GO:0007007	inner mitochondrial membrane organization	3/106	40/18800	0.00147907	0.0198228	0.0164216	SAMM50/DNAJC11/CHCHD3	3
BP	GO:0071548	response to dexamethasone	3/106	41/18800	0.00158934	0.0205897	0.0170569	PCK2/CBX3/PCNA	3
BP	GO:0070897	transcription preinitiation complex assembly	3/106	42/18800	0.00170462	0.0215961	0.0178906	POLR1E/PSMC6/TP53	3
BP	GO:1904591	positive regulation of protein import	3/106	42/18800	0.00170462	0.0215961	0.0178906	DMAP1/UBR5/TRIM28	3
BP	GO:0006284	base-excision repair	3/106	43/18800	0.00182501	0.0219895	0.0182165	HUWE1/RPA1/PCNA	3
BP	GO:0031063	regulation of histone deacetylation	3/106	43/18800	0.00182501	0.0219895	0.0182165	TP53/WDR5/AKAP8L	3
BP	GO:0035384	thioester biosynthetic process	3/106	45/18800	0.0020814	0.0235937	0.0195455	ACSL3/HSD17B12/SLC25A1	3
BP	GO:0071616	acyl-CoA biosynthetic process	3/106	45/18800	0.0020814	0.0235937	0.0195455	ACSL3/HSD17B12/SLC25A1	3
BP	GO:0016574	histone ubiquitination	3/106	48/18800	0.00250616	0.0276802	0.0229308	HUWE1/CDC73/UBR5	3
BP	GO:0030261	chromosome condensation	3/106	49/18800	0.00265875	0.0288115	0.023868	SMC2/TOP2A/AKAP8L	3
BP	GO:0031062	positive regulation of histone methylation	3/106	50/18800	0.00281696	0.0297768	0.0246677	HCFC1/MCRS1/WDR5	3
BP	GO:1901570	fatty acid derivative biosynthetic process	3/106	50/18800	0.00281696	0.0297768	0.0246677	ACSL3/HSD17B12/SLC25A1	3
BP	GO:0006111	regulation of gluconeogenesis	3/106	51/18800	0.00298086	0.0311274	0.0257866	RANBP2/WDR5/USP7	3
BP	GO:0045912	negative regulation of carbohydrate metabolic process	3/106	51/18800	0.00298086	0.0311274	0.0257866	SLC25A12/GSK3B/TP53	3
BP	GO:0072698	protein localization to microtubule cytoskeleton	3/106	53/18800	0.00332598	0.034111	0.0282583	CHAMP1/GSK3B/AURKA	3
BP	GO:0042306	regulation of protein import into nucleus	3/106	57/18800	0.00408724	0.0400131	0.0331477	DMAP1/UBR5/TRIM28	3
BP	GO:0044380	protein localization to cytoskeleton	3/106	57/18800	0.00408724	0.0400131	0.0331477	CHAMP1/GSK3B/AURKA	3
BP	GO:0006289	nucleotide-excision repair	3/106	58/18800	0.0042927	0.0417871	0.0346173	TP53/RPA1/USP7	3
BP	GO:0033866	nucleoside bisphosphate biosynthetic process	3/106	60/18800	0.00472217	0.04398	0.0364339	ACSL3/HSD17B12/SLC25A1	3
BP	GO:0034030	ribonucleoside bisphosphate biosynthetic process	3/106	60/18800	0.00472217	0.04398	0.0364339	ACSL3/HSD17B12/SLC25A1	3
BP	GO:0034033	purine nucleoside bisphosphate biosynthetic process	3/106	60/18800	0.00472217	0.04398	0.0364339	ACSL3/HSD17B12/SLC25A1	3
BP	GO:0090311	regulation of protein deacetylation	3/106	60/18800	0.00472217	0.04398	0.0364339	TP53/WDR5/AKAP8L	3
BP	GO:1904589	regulation of protein import	3/106	61/18800	0.00494629	0.0451584	0.0374101	DMAP1/UBR5/TRIM28	3
BP	GO:0046902	regulation of mitochondrial membrane permeability	3/106	62/18800	0.00517673	0.0459769	0.0380882	CNP/GSK3B/TP53	3
BP	GO:0015800	acidic amino acid transport	3/106	63/18800	0.00541355	0.0473479	0.039224	SLC25A12/SLC25A13/SLC25A22	3
BP	GO:1902475	L-alpha-amino acid transmembrane transport	3/106	67/18800	0.00642547	0.0553554	0.0458575	SLC25A12/SLC25A13/SLC25A22	3
BP	GO:0015807	L-amino acid transport	3/106	69/18800	0.00697083	0.0583046	0.0483007	SLC25A12/SLC25A13/SLC25A22	3
BP	GO:0061077	chaperone-mediated protein folding	3/106	70/18800	0.00725351	0.0603758	0.0500165	HSPH1/PTGES3/CSNK2A1	3
BP	GO:0051568	histone H3-K4 methylation	3/106	71/18800	0.00754289	0.0618877	0.051269	HCFC1/MCRS1/WDR5	3
BP	GO:1901568	fatty acid derivative metabolic process	3/106	74/18800	0.0084517	0.06869	0.0569042	ACSL3/HSD17B12/SLC25A1	3
BP	GO:0010822	positive regulation of mitochondrion organization	3/106	75/18800	0.0087683	0.0695465	0.0576137	GSK3B/TP53/AURKA	3
BP	GO:0090559	regulation of membrane permeability	3/106	77/18800	0.00942218	0.073128	0.0605808	CNP/GSK3B/TP53	3
BP	GO:0006513	protein monoubiquitination	3/106	78/18800	0.00975953	0.0750699	0.0621895	HUWE1/CUL1/CDC73	3
BP	GO:0031060	regulation of histone methylation	3/106	79/18800	0.0101038	0.0766913	0.0635326	HCFC1/MCRS1/WDR5	3
BP	GO:0034637	cellular carbohydrate biosynthetic process	3/106	79/18800	0.0101038	0.0766913	0.0635326	PTGES3/PCK2/GSK3B	3
BP	GO:0032204	regulation of telomere maintenance	3/106	80/18800	0.0104552	0.0790098	0.0654533	RAD50/NAT10/USP7	3
BP	GO:2001251	negative regulation of chromosome organization	3/106	89/18800	0.0139359	0.0987949	0.0818437	TOP2A/RAD50/NAT10	3
BP	GO:2001252	positive regulation of chromosome organization	3/106	89/18800	0.0139359	0.0987949	0.0818437	SMC2/RAD50/TRIM28	3
BP	GO:0010635	regulation of mitochondrial fusion	2/106	12/18800	0.00200322	0.0231648	0.0191902	HUWE1/MTCH2	2
BP	GO:1903800	positive regulation of production of miRNAs involved in gene silencing by miRNA	2/106	12/18800	0.00200322	0.0231648	0.0191902	MYCN/TP53	2
BP	GO:0006089	lactate metabolic process	2/106	16/18800	0.00358905	0.036376	0.0301346	SLC25A12/TP53	2
BP	GO:0044539	long-chain fatty acid import into cell	2/106	17/18800	0.00405267	0.0400131	0.0331477	ACSL3/SLC27A4	2
BP	GO:0060382	regulation of DNA strand elongation	2/106	17/18800	0.00405267	0.0400131	0.0331477	MCRS1/ACTL6A	2
BP	GO:0140354	lipid import into cell	2/106	18/18800	0.00454255	0.0433137	0.0358819	ACSL3/SLC27A4	2
BP	GO:0006337	nucleosome disassembly	2/106	19/18800	0.00505837	0.0451584	0.0374101	SSRP1/SMARCE1	2
BP	GO:0007076	mitotic chromosome condensation	2/106	19/18800	0.00505837	0.0451584	0.0374101	SMC2/AKAP8L	2
BP	GO:0035338	long-chain fatty-acyl-CoA biosynthetic process	2/106	19/18800	0.00505837	0.0451584	0.0374101	ACSL3/HSD17B12	2
BP	GO:0045091	regulation of single stranded viral RNA replication via double stranded DNA intermediate	2/106	19/18800	0.00505837	0.0451584	0.0374101	TOP2A/TRIM28	2
BP	GO:0039692	single stranded viral RNA replication via double stranded DNA intermediate	2/106	20/18800	0.00559983	0.0487298	0.0403688	TOP2A/TRIM28	2
BP	GO:0032986	protein-DNA complex disassembly	2/106	21/18800	0.00616663	0.0533925	0.0442314	SSRP1/SMARCE1	2
BP	GO:0006268	DNA unwinding involved in DNA replication	2/106	22/18800	0.00675848	0.0573638	0.0475214	MCM7/RPA1	2
BP	GO:0031065	positive regulation of histone deacetylation	2/106	22/18800	0.00675848	0.0573638	0.0475214	TP53/AKAP8L	2
BP	GO:1903798	regulation of production of miRNAs involved in gene silencing by miRNA	2/106	22/18800	0.00675848	0.0573638	0.0475214	MYCN/TP53	2
BP	GO:0051383	kinetochore organization	2/106	23/18800	0.00737507	0.0608002	0.0503682	SMC2/POGZ	2
BP	GO:0070920	regulation of production of small RNA involved in gene silencing by RNA	2/106	23/18800	0.00737507	0.0608002	0.0503682	MYCN/TP53	2
BP	GO:2000637	positive regulation of miRNA-mediated gene silencing	2/106	24/18800	0.00801613	0.0654587	0.0542273	MYCN/TP53	2
BP	GO:0032469	endoplasmic reticulum calcium ion homeostasis	2/106	25/18800	0.00868134	0.0692498	0.057368	CCDC47/ATP2A2	2
BP	GO:0035336	long-chain fatty-acyl-CoA metabolic process	2/106	25/18800	0.00868134	0.0692498	0.057368	ACSL3/HSD17B12	2
BP	GO:0060148	positive regulation of post-transcriptional gene silencing	2/106	25/18800	0.00868134	0.0692498	0.057368	MYCN/TP53	2
BP	GO:1900370	positive regulation of post-transcriptional gene silencing by RNA	2/106	25/18800	0.00868134	0.0692498	0.057368	MYCN/TP53	2
BP	GO:0071549	cellular response to dexamethasone stimulus	2/106	26/18800	0.00937044	0.0730555	0.0605207	PCK2/CBX3	2
BP	GO:1904353	regulation of telomere capping	2/106	26/18800	0.00937044	0.0730555	0.0605207	RAD50/USP7	2
BP	GO:0080111	DNA demethylation	2/106	28/18800	0.0108191	0.0806986	0.0668524	TRIM28/USP7	2
BP	GO:0090312	positive regulation of protein deacetylation	2/106	28/18800	0.0108191	0.0806986	0.0668524	TP53/AKAP8L	2
BP	GO:0097421	liver regeneration	2/106	29/18800	0.0115782	0.0859879	0.0712341	AURKA/PCNA	2
BP	GO:0048147	negative regulation of fibroblast proliferation	2/106	30/18800	0.01236	0.0902382	0.0747552	TP53/CDC73	2
BP	GO:0051123	RNA polymerase II preinitiation complex assembly	2/106	30/18800	0.01236	0.0902382	0.0747552	PSMC6/TP53	2
BP	GO:1903579	negative regulation of ATP metabolic process	2/106	30/18800	0.01236	0.0902382	0.0747552	SLC25A12/TP53	2
BP	GO:0035510	DNA dealkylation	2/106	31/18800	0.0131642	0.0953024	0.0789504	TRIM28/USP7	2
BP	GO:0051085	chaperone cofactor-dependent protein refolding	2/106	32/18800	0.0139907	0.0987949	0.0818437	HSPH1/PTGES3	2
BP	GO:0051642	centrosome localization	2/106	32/18800	0.0139907	0.0987949	0.0818437	RANBP2/AURKA	2
BP	GO:0071539	protein localization to centrosome	2/106	32/18800	0.0139907	0.0987949	0.0818437	GSK3B/AURKA	2
CC	GO:0000228	nuclear chromosome	16/109	228/19594	1.5255e-13	3.6612e-11	2.37657e-11	TRRAP/EP400/SMC2/RCC1/DMAP1/TOP2A/MCRS1/SMARCE1/SMC1A/MCM7/RAD50/SMC3/ACTL6A/CSNK2A1/RPA1/PCNA	16
CC	GO:0098687	chromosomal region	15/109	366/19594	1.8276e-09	1.04364e-07	6.77449e-08	KIF22/CHAMP1/TOP2A/PTGES3/CBX5/CDC73/POLR2B/SMC1A/MCM7/RAD50/SMC3/RPA1/CBX3/PCNA/NAT10	15
CC	GO:0005667	transcription regulator complex	13/109	483/19594	2.86713e-06	3.82284e-05	2.48149e-05	TRRAP/MAX/CBX5/TCF12/TP53/GTF3C4/GTF3C2/GTF3C5/GTF3C1/TRIM28/CSNK2A1/CBX3/GTF3C3	13
CC	GO:0005743	mitochondrial inner membrane	13/109	491/19594	3.43045e-06	4.3332e-05	2.81278e-05	SLC25A12/SLC25A10/NDUFS2/CNP/SAMM50/MTCH2/DNAJC11/SLC25A1/SLC25A13/ATAD3A/CHCHD3/SDHB/SLC25A22	13
CC	GO:0000781	chromosome, telomeric region	10/109	166/19594	3.00838e-08	9.02513e-07	5.85842e-07	PTGES3/CBX5/CDC73/POLR2B/MCM7/RAD50/RPA1/CBX3/PCNA/NAT10	10
CC	GO:0000793	condensed chromosome	10/109	255/19594	1.61015e-06	2.27316e-05	1.47556e-05	SMC2/RCC1/KIF22/CHAMP1/TOP2A/CBX5/SMC1A/RAD50/SMC3/CBX3	10
CC	GO:1905368	peptidase complex	9/109	111/19594	1.15013e-08	4.55829e-07	2.95889e-07	PSMA1/PSMC2/PSMC1/TRRAP/PSMA7/PSMC3/PSMD2/PSMC6/PSMA6	9
CC	GO:0000502	proteasome complex	8/109	59/19594	1.2387e-09	1.04364e-07	6.77449e-08	PSMA1/PSMC2/PSMC1/PSMA7/PSMC3/PSMD2/PSMC6/PSMA6	8
CC	GO:0005657	replication fork	8/109	60/19594	1.42272e-09	1.04364e-07	6.77449e-08	DMAP1/RFC1/TP53/RFC2/RFC3/RFC5/RPA1/PCNA	8
CC	GO:1905369	endopeptidase complex	8/109	79/19594	1.3295e-08	4.55829e-07	2.95889e-07	PSMA1/PSMC2/PSMC1/PSMA7/PSMC3/PSMD2/PSMC6/PSMA6	8
CC	GO:0044815	DNA packaging complex	8/109	198/19594	1.49923e-05	0.000163553	0.000106166	TRRAP/EP400/SMC2/DMAP1/SMARCE1/SMC1A/SMC3/ACTL6A	8
CC	GO:0032993	protein-DNA complex	8/109	220/19594	3.19505e-05	0.000273861	0.00017777	TRRAP/EP400/MAX/DMAP1/MCM7/ACTL6A/RPA1/PCNA	8
CC	GO:0016607	nuclear speck	8/109	411/19594	0.00210539	0.00953384	0.00618864	EP400/NAMPT/KIF22/PRCC/TCF12/BCAS2/DNAJC11/AKAP8L	8
CC	GO:0005635	nuclear envelope	8/109	479/19594	0.00531298	0.0202399	0.0131382	RCC1/CBX5/TMPO/RANBP2/TMEM33/CBX3/GTF3C3/LMNB2	8
CC	GO:1902562	H4 histone acetyltransferase complex	7/109	40/19594	2.17425e-09	1.04364e-07	6.77449e-08	HCFC1/TRRAP/EP400/DMAP1/MCRS1/WDR5/ACTL6A	7
CC	GO:0070603	SWI/SNF superfamily-type complex	7/109	86/19594	5.08071e-07	1.01541e-05	6.59128e-06	TRRAP/EP400/DMAP1/MCRS1/SMARCE1/ACTL6A/CSNK2A1	7
CC	GO:0000123	histone acetyltransferase complex	7/109	87/19594	5.50016e-07	1.01541e-05	6.59128e-06	HCFC1/TRRAP/EP400/DMAP1/MCRS1/WDR5/ACTL6A	7
CC	GO:1904949	ATPase complex	7/109	88/19594	5.94832e-07	1.01971e-05	6.61918e-06	TRRAP/EP400/DMAP1/MCRS1/SMARCE1/ACTL6A/CSNK2A1	7
CC	GO:0031248	protein acetyltransferase complex	7/109	97/19594	1.15533e-06	1.73299e-05	1.12493e-05	HCFC1/TRRAP/EP400/DMAP1/MCRS1/WDR5/ACTL6A	7
CC	GO:1902493	acetyltransferase complex	7/109	97/19594	1.15533e-06	1.73299e-05	1.12493e-05	HCFC1/TRRAP/EP400/DMAP1/MCRS1/WDR5/ACTL6A	7
CC	GO:0000775	chromosome, centromeric region	7/109	227/19594	0.000279642	0.00172088	0.00111706	KIF22/CHAMP1/TOP2A/CBX5/SMC1A/SMC3/CBX3	7
CC	GO:0061695	transferase complex, transferring phosphorus-containing groups	7/109	259/19594	0.000616098	0.00343868	0.00223213	TRRAP/POLR1E/PRPS1/CDC73/POLR2B/PFKP/PCNA	7
CC	GO:0016605	PML body	6/109	105/19594	2.65636e-05	0.000246909	0.000160274	MAX/CBX5/TP53/AKAP8L/RPA1/USP7	6
CC	GO:0034399	nuclear periphery	6/109	127/19594	7.72996e-05	0.000562179	0.000364923	TP53/SMC1A/AKAP8L/SMC3/PSMA6/PCNA	6
CC	GO:0101002	ficolin-1-rich granule	6/109	185/19594	0.000591645	0.00338083	0.00219457	PSMC2/HUWE1/PSMC3/PSMD2/COPB1/CSNK2B	6
CC	GO:0005741	mitochondrial outer membrane	6/109	205/19594	0.00100986	0.00526882	0.00342011	ACSL3/CNP/SAMM50/MTCH2/DNAJC11/CHCHD3	6
CC	GO:0031968	organelle outer membrane	6/109	232/19594	0.00189732	0.00910713	0.00591164	ACSL3/CNP/SAMM50/MTCH2/DNAJC11/CHCHD3	6
CC	GO:0019867	outer membrane	6/109	234/19594	0.00198099	0.00914303	0.00593495	ACSL3/CNP/SAMM50/MTCH2/DNAJC11/CHCHD3	6
CC	GO:0005819	spindle	6/109	402/19594	0.0248904	0.0719721	0.0467188	KIF22/CHAMP1/SMC1A/SMC3/AURKA/CBX3	6
CC	GO:0005838	proteasome regulatory particle	5/109	19/19594	5.30757e-08	1.41535e-06	9.18737e-07	PSMC2/PSMC1/PSMC3/PSMD2/PSMC6	5
CC	GO:0022624	proteasome accessory complex	5/109	23/19594	1.50893e-07	3.62144e-06	2.35076e-06	PSMC2/PSMC1/PSMC3/PSMD2/PSMC6	5
CC	GO:0097346	INO80-type complex	5/109	26/19594	2.91088e-07	6.351e-06	4.12258e-06	TRRAP/EP400/DMAP1/MCRS1/ACTL6A	5
CC	GO:0035097	histone methyltransferase complex	5/109	62/19594	2.44234e-05	0.000246909	0.000160274	HCFC1/MAX/CBX5/MCRS1/WDR5	5
CC	GO:0000118	histone deacetylase complex	5/109	72/19594	5.05298e-05	0.000378974	0.000246001	TRRAP/EP400/DMAP1/CBX5/CSNK2A1	5
CC	GO:0034708	methyltransferase complex	5/109	92/19594	0.000162627	0.00114796	0.000745165	HCFC1/MAX/CBX5/MCRS1/WDR5	5
CC	GO:0090734	site of DNA damage	5/109	97/19594	0.000208485	0.00135233	0.000877831	CBX5/TP53/RAD50/RPA1/CBX3	5
CC	GO:0016363	nuclear matrix	5/109	109/19594	0.000358527	0.00209869	0.00136231	TP53/SMC1A/AKAP8L/SMC3/PSMA6	5
CC	GO:1904813	ficolin-1-rich granule lumen	5/109	124/19594	0.000646924	0.00352868	0.00229054	PSMC2/HUWE1/PSMC3/PSMD2/CSNK2B	5
CC	GO:0098800	inner mitochondrial membrane protein complex	5/109	155/19594	0.00175232	0.00876158	0.00568734	NDUFS2/SAMM50/DNAJC11/CHCHD3/SDHB	5
CC	GO:0000779	condensed chromosome, centromeric region	5/109	156/19594	0.00180244	0.00882829	0.00573065	KIF22/CHAMP1/CBX5/SMC1A/CBX3	5
CC	GO:0090575	RNA polymerase II transcription regulator complex	5/109	230/19594	0.0092914	0.0305471	0.0198288	TRRAP/MAX/TCF12/TRIM28/CBX3	5
CC	GO:0098798	mitochondrial protein-containing complex	5/109	281/19594	0.0204522	0.05986	0.0388565	NDUFS2/SAMM50/DNAJC11/CHCHD3/SDHB	5
CC	GO:0031965	nuclear membrane	5/109	300/19594	0.0262004	0.0748584	0.0485923	RCC1/RANBP2/CBX3/GTF3C3/LMNB2	5
CC	GO:0034774	secretory granule lumen	5/109	322/19594	0.0340404	0.0939046	0.0609556	PSMC2/HUWE1/PSMC3/PSMD2/CSNK2B	5
CC	GO:0060205	cytoplasmic vesicle lumen	5/109	325/19594	0.035211	0.0960301	0.0623353	PSMC2/HUWE1/PSMC3/PSMD2/CSNK2B	5
CC	GO:0031983	vesicle lumen	5/109	327/19594	0.0360052	0.0970926	0.063025	PSMC2/HUWE1/PSMC3/PSMD2/CSNK2B	5
CC	GO:0035267	NuA4 histone acetyltransferase complex	4/109	26/19594	1.23261e-05	0.000140869	9.14415e-05	TRRAP/EP400/DMAP1/ACTL6A	4
CC	GO:0043189	H4/H2A histone acetyltransferase complex	4/109	26/19594	1.23261e-05	0.000140869	9.14415e-05	TRRAP/EP400/DMAP1/ACTL6A	4
CC	GO:0071339	MLL1 complex	4/109	31/19594	2.53928e-05	0.000246909	0.000160274	HCFC1/MAX/MCRS1/WDR5	4
CC	GO:0044665	MLL1/2 complex	4/109	32/19594	2.88964e-05	0.000256857	0.000166732	HCFC1/MAX/MCRS1/WDR5	4
CC	GO:0000794	condensed nuclear chromosome	4/109	74/19594	0.000772892	0.00412209	0.00267574	RCC1/SMC1A/RAD50/SMC3	4
CC	GO:0055029	nuclear DNA-directed RNA polymerase complex	4/109	100/19594	0.00235867	0.010483	0.00680475	TRRAP/POLR1E/CDC73/POLR2B	4
CC	GO:0000428	DNA-directed RNA polymerase complex	4/109	101/19594	0.00244556	0.0106715	0.00692713	TRRAP/POLR1E/CDC73/POLR2B	4
CC	GO:0030880	RNA polymerase complex	4/109	105/19594	0.00281513	0.0118532	0.00769417	TRRAP/POLR1E/CDC73/POLR2B	4
CC	GO:0000786	nucleosome	4/109	129/19594	0.00585832	0.0216307	0.014041	TRRAP/EP400/DMAP1/ACTL6A	4
CC	GO:0000776	kinetochore	4/109	146/19594	0.00899767	0.0304147	0.0197428	KIF22/CHAMP1/CBX5/SMC1A	4
CC	GO:0072686	mitotic spindle	4/109	160/19594	0.0122815	0.0387835	0.0251753	KIF22/SMC1A/SMC3/AURKA	4
CC	GO:0044545	NSL complex	3/109	11/19594	2.67485e-05	0.000246909	0.000160274	HCFC1/MCRS1/WDR5	3
CC	GO:0000812	Swr1 complex	3/109	13/19594	4.59892e-05	0.000356046	0.000231117	TRRAP/EP400/DMAP1	3
CC	GO:0001401	SAM complex	3/109	13/19594	4.59892e-05	0.000356046	0.000231117	SAMM50/DNAJC11/CHCHD3	3
CC	GO:0140275	MIB complex	3/109	13/19594	4.59892e-05	0.000356046	0.000231117	SAMM50/DNAJC11/CHCHD3	3
CC	GO:0005839	proteasome core complex	3/109	20/19594	0.000178185	0.00122184	0.000793124	PSMA1/PSMA7/PSMA6	3
CC	GO:0005742	mitochondrial outer membrane translocase complex	3/109	21/19594	0.000207042	0.00135233	0.000877831	SAMM50/DNAJC11/CHCHD3	3
CC	GO:0098799	outer mitochondrial membrane protein complex	3/109	22/19594	0.000238764	0.00150798	0.000978867	SAMM50/DNAJC11/CHCHD3	3
CC	GO:0030867	rough endoplasmic reticulum membrane	3/109	24/19594	0.000311274	0.00186765	0.00121233	SRPRB/CCDC47/SSR4	3
CC	GO:0097431	mitotic spindle pole	3/109	36/19594	0.0010461	0.00534177	0.00346746	SMC1A/SMC3/AURKA	3
CC	GO:0031305	integral component of mitochondrial inner membrane	3/109	56/19594	0.00374718	0.014743	0.00957002	SAMM50/DNAJC11/CHCHD3	3
CC	GO:0031304	intrinsic component of mitochondrial inner membrane	3/109	57/19594	0.00393951	0.0152497	0.00989894	SAMM50/DNAJC11/CHCHD3	3
CC	GO:0005844	polysome	3/109	65/19594	0.00569531	0.0213574	0.0138636	PSMA1/MCRS1/PSMA6	3
CC	GO:0000792	heterochromatin	3/109	69/19594	0.00672296	0.0240823	0.0156323	CBX5/TRIM28/CBX3	3
CC	GO:0016591	RNA polymerase II, holoenzyme	3/109	76/19594	0.0087716	0.0300741	0.0195218	TRRAP/CDC73/POLR2B	3
CC	GO:0017053	transcription repressor complex	3/109	76/19594	0.0087716	0.0300741	0.0195218	MAX/CBX5/TP53	3
CC	GO:0005791	rough endoplasmic reticulum	3/109	79/19594	0.00974949	0.03162	0.0205252	SRPRB/CCDC47/SSR4	3
CC	GO:0032592	integral component of mitochondrial membrane	3/109	88/19594	0.0130523	0.0406824	0.0264078	SAMM50/DNAJC11/CHCHD3	3
CC	GO:0098573	intrinsic component of mitochondrial membrane	3/109	90/19594	0.0138625	0.0426539	0.0276876	SAMM50/DNAJC11/CHCHD3	3
CC	GO:0000932	P-body	3/109	93/19594	0.0151306	0.0459569	0.0298317	PSMC2/PSMC3/PSMA6	3
CC	GO:0140534	endoplasmic reticulum protein-containing complex	3/109	125/19594	0.0326395	0.0910869	0.0591266	HSD17B12/SRPRB/SSR4	3
CC	GO:0071564	npBAF complex	2/109	12/19594	0.00195146	0.00914303	0.00593495	SMARCE1/ACTL6A	2
CC	GO:0008278	cohesin complex	2/109	14/19594	0.00267117	0.0114479	0.00743108	SMC1A/SMC3	2
CC	GO:0030894	replisome	2/109	15/19594	0.00307096	0.0122838	0.00797372	RPA1/PCNA	2
CC	GO:0031011	Ino80 complex	2/109	15/19594	0.00307096	0.0122838	0.00797372	MCRS1/ACTL6A	2
CC	GO:0048188	Set1C/COMPASS complex	2/109	15/19594	0.00307096	0.0122838	0.00797372	HCFC1/WDR5	2
CC	GO:0005697	telomerase holoenzyme complex	2/109	22/19594	0.00658692	0.0239524	0.0155481	PTGES3/NAT10	2
CC	GO:0005721	pericentric heterochromatin	2/109	23/19594	0.0071882	0.0253701	0.0164683	CBX5/CBX3	2
CC	GO:0016514	SWI/SNF complex	2/109	26/19594	0.0091343	0.0304477	0.0197643	SMARCE1/ACTL6A	2
CC	GO:0043596	nuclear replication fork	2/109	28/19594	0.0105475	0.0337519	0.0219091	RPA1/PCNA	2
CC	GO:0101031	chaperone complex	2/109	34/19594	0.015319	0.0459569	0.0298317	PTGES3/BAG2	2
CC	GO:0070461	SAGA-type complex	2/109	36/19594	0.0170798	0.0506068	0.0328501	TRRAP/WDR5	2
CC	GO:0008023	transcription elongation factor complex	2/109	48/19594	0.0292929	0.0827095	0.0536886	SSRP1/CDC73	2
KEGG	hsa05022	Pathways of neurodegeneration - multiple diseases	15/71	476/8164	1.08468e-05	0.000179707	0.000159357	PSMA1/PSMC2/PSMC1/PSMA7/PSMC3/PSMD2/NDUFS2/PSMC6/UCHL1/GSK3B/ATP2A2/CSNK2A1/PSMA6/SDHB/CSNK2B	15
KEGG	hsa05010	Alzheimer disease	14/71	384/8164	4.24241e-06	8.74996e-05	7.75914e-05	PSMA1/PSMC2/PSMC1/PSMA7/PSMC3/PSMD2/NDUFS2/PSMC6/GSK3B/ATP2A2/CSNK2A1/PSMA6/SDHB/CSNK2B	14
KEGG	hsa03050	Proteasome	8/71	46/8164	4.37996e-09	7.22694e-07	6.40858e-07	PSMA1/PSMC2/PSMC1/PSMA7/PSMC3/PSMD2/PSMC6/PSMA6	8
KEGG	hsa03030	DNA replication	7/71	36/8164	1.90042e-08	1.56784e-06	1.3903e-06	RFC1/RFC2/RFC3/RFC5/MCM7/RPA1/PCNA	7
KEGG	hsa04110	Cell cycle	7/71	126/8164	0.000103439	0.00142229	0.00126123	CUL1/GSK3B/TP53/SMC1A/MCM7/SMC3/PCNA	7
KEGG	hsa05020	Prion disease	13/71	273/8164	5.02987e-07	2.07482e-05	1.83987e-05	PSMA1/PSMC2/PSMC1/PSMA7/PSMC3/PSMD2/NDUFS2/PSMC6/GSK3B/CSNK2A1/PSMA6/SDHB/CSNK2B	13
KEGG	hsa05012	Parkinson disease	12/71	266/8164	2.57723e-06	7.78084e-05	6.89975e-05	PSMA1/PSMC2/PSMC1/PSMA7/PSMC3/PSMD2/NDUFS2/PSMC6/UCHL1/TP53/PSMA6/SDHB	12
KEGG	hsa05016	Huntington disease	12/71	306/8164	1.08913e-05	0.000179707	0.000159357	PSMA1/PSMC2/PSMC1/PSMA7/PSMC3/PSMD2/NDUFS2/PSMC6/TP53/POLR2B/PSMA6/SDHB	12
KEGG	hsa05014	Amyotrophic lateral sclerosis	12/71	364/8164	6.08715e-05	0.000913072	0.000809678	PSMA1/PSMC2/PSMC1/PSMA7/PSMC3/PSMD2/NDUFS2/PSMC6/RANBP2/TP53/PSMA6/SDHB	12
KEGG	hsa05017	Spinocerebellar ataxia	9/71	143/8164	3.57011e-06	8.41525e-05	7.46233e-05	PSMA1/PSMC2/PSMC1/PSMA7/PSMC3/PSMD2/PSMC6/ATP2A2/PSMA6	9
KEGG	hsa05169	Epstein-Barr virus infection	7/71	202/8164	0.00178138	0.0226098	0.0200496	PSMC2/PSMC1/PSMC3/PSMD2/PSMC6/TP53/USP7	7
KEGG	hsa03430	Mismatch repair	6/71	23/8164	3.13493e-08	1.72421e-06	1.52896e-06	RFC1/RFC2/RFC3/RFC5/RPA1/PCNA	6
KEGG	hsa03420	Nucleotide excision repair	6/71	47/8164	2.8294e-06	7.78084e-05	6.89975e-05	RFC1/RFC2/RFC3/RFC5/RPA1/PCNA	6
MF	GO:0016887	ATP hydrolysis activity	15/108	325/18410	7.27916e-10	2.18375e-07	1.71635e-07	PSMC2/PSMC1/HSPH1/SMC2/KIF22/PSMC3/PSMC6/RFC1/RFC2/RFC5/ATAD3A/SMC1A/MCM7/RAD50/SMC3	15
MF	GO:0140297	DNA-binding transcription factor binding	11/108	470/18410	9.93343e-05	0.00260975	0.00205117	HCFC1/MAX/DMAP1/CBX5/TCF12/GSK3B/TP53/SMARCE1/PSMA6/PCNA/CSNK2B	11
MF	GO:0140097	catalytic activity, acting on DNA	10/108	222/18410	7.33681e-07	7.33681e-05	5.76647e-05	TOP2A/PTGES3/RFC1/RFC2/RFC3/RFC5/MCM7/RAD50/SMC3/PCNA	10
MF	GO:0031625	ubiquitin protein ligase binding	9/108	298/18410	6.51383e-05	0.00227272	0.00178628	NDUFS2/CUL1/UCHL1/GSK3B/TP53/BAG2/AURKA/TRIM28/USP7	9
MF	GO:0044389	ubiquitin-like protein ligase binding	9/108	317/18410	0.00010439	0.00260975	0.00205117	NDUFS2/CUL1/UCHL1/GSK3B/TP53/BAG2/AURKA/TRIM28/USP7	9
MF	GO:0008094	ATP-dependent activity, acting on DNA	8/108	103/18410	1.61741e-07	2.42612e-05	1.90684e-05	TOP2A/RFC1/RFC2/RFC3/RFC5/MCM7/RAD50/SMC3	8
MF	GO:0046982	protein heterodimerization activity	8/108	332/18410	0.000758093	0.0119699	0.00940791	MAX/RCC1/TOP2A/TCF12/TP53/SMC1A/SMC3/AURKA	8
MF	GO:0061629	RNA polymerase II-specific DNA-binding transcription factor binding	7/108	348/18410	0.00443488	0.0391313	0.0307558	DMAP1/GSK3B/TP53/SMARCE1/PSMA6/PCNA/CSNK2B	7
MF	GO:0060090	molecular adaptor activity	7/108	379/18410	0.00699338	0.0524504	0.0412242	HCFC1/CBX5/CUL1/GNB1/PSMC6/RAD50/CHCHD3	7
MF	GO:0004386	helicase activity	6/108	155/18410	0.000305143	0.00653877	0.00513925	EP400/RFC2/RFC3/RFC5/MCM7/RAD50	6
MF	GO:0046943	carboxylic acid transmembrane transporter activity	6/108	164/18410	0.00041257	0.00798983	0.00627973	SLC25A12/SLC25A10/SLC27A4/SLC25A1/SLC25A13/SLC25A22	6
MF	GO:0005342	organic acid transmembrane transporter activity	6/108	165/18410	0.000426124	0.00798983	0.00627973	SLC25A12/SLC25A10/SLC27A4/SLC25A1/SLC25A13/SLC25A22	6
MF	GO:0008514	organic anion transmembrane transporter activity	6/108	186/18410	0.000800365	0.0120055	0.00943589	SLC25A12/SLC25A10/SLC27A4/SLC25A1/SLC25A13/SLC25A22	6
MF	GO:0030674	protein-macromolecule adaptor activity	6/108	305/18410	0.00919838	0.0613225	0.0481974	HCFC1/CBX5/CUL1/GNB1/PSMC6/RAD50	6
MF	GO:0008509	anion transmembrane transporter activity	6/108	315/18410	0.0106715	0.0665914	0.0523385	SLC25A12/SLC25A10/SLC27A4/SLC25A1/SLC25A13/SLC25A22	6
MF	GO:0003678	DNA helicase activity	5/108	72/18410	6.47977e-05	0.00227272	0.00178628	RFC2/RFC3/RFC5/MCM7/RAD50	5
MF	GO:0003697	single-stranded DNA binding	5/108	120/18410	0.000706574	0.0117762	0.00925571	SMC2/TP53/MCM7/RAD50/RPA1	5
MF	GO:0016874	ligase activity	5/108	165/18410	0.00288828	0.0333263	0.0261933	ACSL3/TARS2/UCHL1/SLC27A4/FARSB	5
MF	GO:0042393	histone binding	5/108	250/18410	0.0159619	0.0886774	0.0696973	RCC1/CBX5/SSRP1/WDR5/CBX3	5
MF	GO:0015556	C4-dicarboxylate transmembrane transporter activity	4/108	16/18410	1.93067e-06	0.0001448	0.000113808	SLC25A12/SLC25A10/SLC25A13/SLC25A22	4
MF	GO:0017116	single-stranded DNA helicase activity	4/108	23/18410	9.10087e-06	0.000546052	0.000429178	RFC2/RFC3/RFC5/MCM7	4
MF	GO:0005310	dicarboxylic acid transmembrane transporter activity	4/108	30/18410	2.72895e-05	0.00136447	0.00107243	SLC25A12/SLC25A10/SLC25A13/SLC25A22	4
MF	GO:0031491	nucleosome binding	4/108	67/18410	0.000646167	0.0114029	0.00896232	RCC1/SSRP1/SMARCE1/ACTL6A	4
MF	GO:0051087	chaperone binding	4/108	106/18410	0.00351747	0.0352145	0.0276773	PTGES3/TP53/DNAJA2/BAG2	4
MF	GO:0031072	heat shock protein binding	4/108	123/18410	0.00595971	0.0496642	0.0390343	PTGES3/DNAJA2/BAG2/CSNK2A1	4
MF	GO:0042826	histone deacetylase binding	4/108	126/18410	0.00648351	0.0520091	0.0408773	TOP2A/CBX5/TP53/AKAP8L	4
MF	GO:0016779	nucleotidyltransferase activity	4/108	132/18410	0.00762094	0.0542737	0.0426573	MTPAP/POLR1E/PTGES3/POLR2B	4
MF	GO:0005313	L-glutamate transmembrane transporter activity	3/108	14/18410	6.81816e-05	0.00227272	0.00178628	SLC25A12/SLC25A13/SLC25A22	3
MF	GO:0015172	acidic amino acid transmembrane transporter activity	3/108	16/18410	0.000104002	0.00260975	0.00205117	SLC25A12/SLC25A13/SLC25A22	3
MF	GO:0070182	DNA polymerase binding	3/108	22/18410	0.000278768	0.00643312	0.0050562	PTGES3/PCNA/NAT10	3
MF	GO:0031492	nucleosomal DNA binding	3/108	40/18410	0.0016565	0.0236305	0.0185727	RCC1/SMARCE1/ACTL6A	3
MF	GO:0140296	general transcription initiation factor binding	3/108	52/18410	0.00352145	0.0352145	0.0276773	PSMC1/POLR1E/TP53	3
MF	GO:0015179	L-amino acid transmembrane transporter activity	3/108	61/18410	0.00552048	0.0473184	0.0371906	SLC25A12/SLC25A13/SLC25A22	3
MF	GO:0008080	N-acetyltransferase activity	3/108	65/18410	0.00658782	0.0520091	0.0408773	GTF3C4/SMARCE1/NAT10	3
MF	GO:0002039	p53 binding	3/108	66/18410	0.00687246	0.0524504	0.0412242	GSK3B/TP53/USP7	3
MF	GO:0035064	methylated histone binding	3/108	78/18410	0.0108623	0.0665914	0.0523385	CBX5/WDR5/CBX3	3
MF	GO:0140034	methylation-dependent protein binding	3/108	78/18410	0.0108623	0.0665914	0.0523385	CBX5/WDR5/CBX3	3
MF	GO:0015171	amino acid transmembrane transporter activity	3/108	84/18410	0.0132661	0.0795964	0.06256	SLC25A12/SLC25A13/SLC25A22	3
MF	GO:0016407	acetyltransferase activity	3/108	88/18410	0.0150239	0.0850407	0.066839	GTF3C4/SMARCE1/NAT10	3
MF	GO:0016410	N-acyltransferase activity	3/108	91/18410	0.0164245	0.0895883	0.0704133	GTF3C4/SMARCE1/NAT10	3
MF	GO:0000774	adenyl-nucleotide exchange factor activity	2/108	11/18410	0.00181167	0.0236305	0.0185727	HSPH1/BAG2	2
MF	GO:0047676	arachidonate-CoA ligase activity	2/108	11/18410	0.00181167	0.0236305	0.0185727	ACSL3/SLC27A4	2
MF	GO:0043047	single-stranded telomeric DNA binding	2/108	12/18410	0.00216569	0.0270711	0.021277	RAD50/RPA1	2
MF	GO:0060590	ATPase regulator activity	2/108	13/18410	0.00254967	0.0305961	0.0240474	HSPH1/BAG2	2
MF	GO:0004467	long-chain fatty acid-CoA ligase activity	2/108	15/18410	0.00340608	0.0352145	0.0276773	ACSL3/SLC27A4	2
MF	GO:0098847	sequence-specific single stranded DNA binding	2/108	15/18410	0.00340608	0.0352145	0.0276773	RAD50/RPA1	2
MF	GO:0005521	lamin binding	2/108	16/18410	0.00387781	0.0375272	0.029495	TMPO/AKAP8L	2
MF	GO:0008301	DNA binding, bending	2/108	17/18410	0.00437808	0.0391313	0.0307558	TOP2A/HMGB3	2
MF	GO:0048038	quinone binding	2/108	17/18410	0.00437808	0.0391313	0.0307558	NDUFS2/SDHB	2
MF	GO:0015645	fatty acid ligase activity	2/108	22/18410	0.00729572	0.0533833	0.0419574	ACSL3/SLC27A4	2
MF	GO:0019789	SUMO transferase activity	2/108	23/18410	0.00796015	0.0542737	0.0426573	RANBP2/TRIM28	2
MF	GO:0035035	histone acetyltransferase binding	2/108	23/18410	0.00796015	0.0542737	0.0426573	TP53/PCNA	2
MF	GO:0016405	CoA-ligase activity	2/108	27/18410	0.0108766	0.0665914	0.0523385	ACSL3/SLC27A4	2
MF	GO:0016878	acid-thiol ligase activity	2/108	31/18410	0.0141918	0.0818756	0.0643514	ACSL3/SLC27A4	2
MF	GO:0051059	NF-kappaB binding	2/108	31/18410	0.0141918	0.0818756	0.0643514	GSK3B/PSMA6	2
