# Supplementary material for: P300 Interacted With N-Myc and Regulated Its Protein Stability via Altering Its Post-Translational Modifications in Neuroblastoma
Source: Mol Cell Proteomics. 2023 Jan 26;22(3):100504. doi: 10.1016/j.mcpro.2023.100504 (PMC9984901; doi:10.1016/j.mcpro.2023.100504)
Supplement: Supplementary Table 8 [file mmc8.xlsx]

## Sheet: LCMS-MS results of in vitro exp
Proteins	Positions within proteins	Leading proteins	Protein	Protein names	Gene names	Fasta headers	Localization prob	Score diff	PEP	Score	Delta score	Score for localization	Localization prob MYCN	Score diff MYCN	PEP MYCN	Score MYCN	Localization prob MYCN+EP300	Score diff MYCN+EP300	PEP MYCN+EP300	Score MYCN+EP300	Localization prob MYCN+EP300+CPI	Score diff MYCN+EP300+CPI	PEP MYCN+EP300+CPI	Score MYCN+EP300+CPI	Diagnostic peak	Number of Acetyl (K)	Amino acid	Sequence window	Modification window	Peptide window coverage	Acetyl (K) Probabilities	Acetyl (K) Score diffs	Position in peptide	Charge	Mass error [ppm]	Intensity	Intensity___1	Intensity___2	Intensity___3	Ratio mod/base	Intensity MYCN	Intensity MYCN+EP300	Intensity MYCN+EP300+CPI	Ratio mod/base MYCN	Ratio mod/base MYCN+EP300	Ratio mod/base MYCN+EP300+CPI	Intensity MYCN___1	Intensity MYCN___2	Intensity MYCN___3
P04198	199	P04198	P04198	N-myc proto-oncogene protein	MYCN		1	147.177	7.33116e-44	147.18	135.92	147.18					1	147.177	7.33116e-44	147.18						1	K	AECVDPAVVFPFPVNKREPAPVPAAPASAPA	X;X;X;X;X;X;X;X;X;X;X;X;X;X;X;Acetyl (K);X;X;X;X;X;X;X;X;X;X;X;X;X;X;X	PPPPPPPPPPPPPPPPPXXXXXXXXXXXXXX	AGAALPAELAHPAAECVDPAVVFPFPVNK(1)R	AGAALPAELAHPAAECVDPAVVFPFPVNK(147.18)R	29	3	0.097632	261620000	261620000	0	0	2.7083	0	261620000	0	0	3.5255	0	0	0	0
[truncated: 26 more columns]

## Sheet: main column headers defination
Name	Description
Proteins	Identifiers of proteins this site is associated with.
Positions within proteins	For each protein identifier in the 'Proteins' column you find here the psoition of the site in the respective protein sequence. The index of the first amino acid in the sequence is 1.
Leading proteins
Protein	Identifier of the protein this peptide is associated with.
Protein names	Names of proteins this peptide is associated with.
Gene names	Names of genes this peptide is associated with.
Fasta headers	Descriptions of proteins this peptide is associated with.
Localization prob	The probability of this localization of identified modification sites.
PEP	The posterior error probability (PEP) of the best identified modified peptide containing this site.
Score	The Andromeda score of the best identified modified peptide containing this site.
Delta score	The Andromeda delta score of the best identified modified peptide containing this site.
Score for localization	The Andromeda score of the MS/MS spectrum used for calculating the localization score for this site.
“Number of ” + mod	“Different numbers of ” + mod + “ on peptides that this site is involved in.”
Charge	Charge state of the precursor ion.
Mass error [ppm]	Mass error of the recalibrated mass-over-charge value of the precursor ion in comparison to the predicted monoisotopic mass of the identified peptide sequence.
“Identification type ” + exp	Indicates whether this experiment was identified by MS/MS or only by matching between runs.
Reverse	When marked with '+', this particular peptide was found to be part of a protein derived from the reversed part of the protein sequence database. These should be removed for further data analysis.
Potential contaminant	When marked with '+', this particular peptide was found to be part of a commonly occurring contaminant. These should be removed for further data analysis.
id	A unique (consecutive) identifier for each row in the site table, which is used to cross-link the information in this file with the information stored in the other files.
Protein group IDs	The identifier of the protein-group this peptide sequence is associated with, which can be used to look up the extended protein information in the file 'proteinGroups.txt'.
Positions	The positions of the modifications in the protein amino acid sequence.
Position	The position of the modification in the protein amino acid sequence.
Peptide IDs	Identifier(s) of the associated peptide sequence(s) summary, which can be found in the file 'peptides.txt'.
Mod. peptide IDs	Identifier(s) of the associated peptide sequence(s) summary, which can be found in the file 'modificationSpecificPeptides.txt'.
Evidence IDs	Identifier(s) for analyzed peptide evidence associated with the protein group referenced against the evidences table.
MS/MS IDs	The identifiers of the MS/MS scans identifying this peptide, referenced against the msms table.
Intensity	Summed up eXtracted Ion Current (XIC) of all isotopic clusters associated with the identified AA sequence. In case of a labeled experiment this is the total intensity of all the isotopic patterns in the label cluster.
